# Supplementary material for: The distribution and host utilization of scleractinian coral-infesting Ascothoracida (Crustacea, Thecostraca), including the discovery of a new species of Petrarca from Dongsha Island, Taiwan
Source: Zookeys. 2026 Jul 3;1284:129–47. doi: 10.3897/zookeys.1284.189493 (PMC13354986; doi:10.3897/zookeys.1284.189493)
Supplement: XML Treatment for Petrarca [file zookeys.1284.189493-treatment1.xml]

<!DOCTYPE tp:taxon-treatment
  PUBLIC "-//TaxonX//DTD Taxonomic Treatment Publishing DTD v0 20100105//EN" "tax-treatment-NSO.dtd">
<tp:taxon-treatment xmlns:tp="http://www.plazi.org/taxpub"><tp:treatment-meta><kwd-group><label>Taxon classification</label><kwd>
                  <named-content content-type="kingdom">Animalia</named-content>
                </kwd><kwd>
                  <named-content content-type="order">Laurida</named-content>
                </kwd><kwd>
                  <named-content content-type="family">Petrarcidae</named-content>
                </kwd></kwd-group><mixed-citation publication-type="journal"><person-group><name><surname>Kolbasov</surname><given-names>Gregory A.</given-names></name><name><surname>Chan</surname><given-names>Benny K. K.</given-names></name></person-group><article-title>The distribution and host utilization of scleractinian coral-infesting <tp:taxon-name><tp:taxon-name-part taxon-name-part-type="subclass" reg="Ascothoracida">Ascothoracida</tp:taxon-name-part></tp:taxon-name> (<tp:taxon-name><tp:taxon-name-part taxon-name-part-type="subphylum" reg="Crustacea">Crustacea</tp:taxon-name-part></tp:taxon-name>, <tp:taxon-name><tp:taxon-name-part taxon-name-part-type="class" reg="Thecostraca">Thecostraca</tp:taxon-name-part></tp:taxon-name>), including the discovery of a new species of <italic><tp:taxon-name><tp:taxon-name-part taxon-name-part-type="genus" reg="Petrarca">Petrarca</tp:taxon-name-part></tp:taxon-name></italic> from Dongsha Island, Taiwan</article-title><source>Zookeys</source><day>03</day><month>07</month><year>2026</year><volume>1284</volume><fpage>129</fpage><lpage>147</lpage><pub-id pub-id-type="doi">10.3897/zookeys.1284.189493</pub-id></mixed-citation></tp:treatment-meta><tp:nomenclature><label>Genus</label><tp:taxon-name><object-id xmlns:xlink="http://www.w3.org/1999/xlink" content-type="arpha" xlink:type="simple">34734950-95DD-5177-AB57-CE16A2F9B8A4</object-id>
                        		<tp:taxon-name-part taxon-name-part-type="genus" reg="Petrarca">Petrarca</tp:taxon-name-part>
                        	</tp:taxon-name><tp:taxon-authority>Fowler, 1889</tp:taxon-authority></tp:nomenclature><tp:treatment-sec sec-type="Type species"><title>Type species.</title><p><italic><tp:taxon-name><tp:taxon-name-part taxon-name-part-type="genus" reg="Petrarca">Petrarca</tp:taxon-name-part> <tp:taxon-name-part taxon-name-part-type="species" reg="bathyactidis">bathyactidis</tp:taxon-name-part></tp:taxon-name></italic> Fowler, 1889</p></tp:treatment-sec></tp:taxon-treatment>
