# Supplementary material for: The distribution and host utilization of scleractinian coral-infesting Ascothoracida (Crustacea, Thecostraca), including the discovery of a new species of Petrarca from Dongsha Island, Taiwan
Source: Zookeys. 2026 Jul 3;1284:129–47. doi: 10.3897/zookeys.1284.189493 (PMC13354986; doi:10.3897/zookeys.1284.189493)
Supplement: XML Treatment for Petrarca chengi [file zookeys.1284.189493-treatment2.xml]

<!DOCTYPE tp:taxon-treatment
  PUBLIC "-//TaxonX//DTD Taxonomic Treatment Publishing DTD v0 20100105//EN" "tax-treatment-NSO.dtd">
<tp:taxon-treatment xmlns:tp="http://www.plazi.org/taxpub"><tp:treatment-meta><kwd-group><label>Taxon classification</label><kwd>
                  <named-content content-type="kingdom">Animalia</named-content>
                </kwd><kwd>
                  <named-content content-type="order">Laurida</named-content>
                </kwd><kwd>
                  <named-content content-type="family">Petrarcidae</named-content>
                </kwd></kwd-group><mixed-citation publication-type="journal"><person-group><name><surname>Kolbasov</surname><given-names>Gregory A.</given-names></name><name><surname>Chan</surname><given-names>Benny K. K.</given-names></name></person-group><article-title>The distribution and host utilization of scleractinian coral-infesting <tp:taxon-name><tp:taxon-name-part taxon-name-part-type="subclass" reg="Ascothoracida">Ascothoracida</tp:taxon-name-part></tp:taxon-name> (<tp:taxon-name><tp:taxon-name-part taxon-name-part-type="subphylum" reg="Crustacea">Crustacea</tp:taxon-name-part></tp:taxon-name>, <tp:taxon-name><tp:taxon-name-part taxon-name-part-type="class" reg="Thecostraca">Thecostraca</tp:taxon-name-part></tp:taxon-name>), including the discovery of a new species of <italic><tp:taxon-name><tp:taxon-name-part taxon-name-part-type="genus" reg="Petrarca">Petrarca</tp:taxon-name-part></tp:taxon-name></italic> from Dongsha Island, Taiwan</article-title><source>Zookeys</source><day>03</day><month>07</month><year>2026</year><volume>1284</volume><fpage>129</fpage><lpage>147</lpage><pub-id pub-id-type="doi">10.3897/zookeys.1284.189493</pub-id></mixed-citation></tp:treatment-meta><tp:nomenclature><tp:taxon-name><object-id xmlns:xlink="http://www.w3.org/1999/xlink" content-type="arpha" xlink:type="simple">C92046B5-7BD7-58FE-B497-FBE4B1C63AA1</object-id>
                        		<tp:taxon-name-part taxon-name-part-type="genus" reg="Petrarca">Petrarca</tp:taxon-name-part> <tp:taxon-name-part taxon-name-part-type="species" reg="chengi">chengi</tp:taxon-name-part>
                        	
                        		<object-id xmlns:xlink="http://www.w3.org/1999/xlink" content-type="zoobank" xlink:type="simple">https://zoobank.org/B83DB387-56DD-460C-9FB8-7AAC2D0F3C7B</object-id>
                        	</tp:taxon-name><tp:taxon-status xmlns:xlink="http://www.w3.org/1999/xlink" xlink:type="simple">sp. nov.</tp:taxon-status><xref ref-type="fig" rid="F1">Figs 1</xref><xref ref-type="fig" rid="F2">, 2</xref><xref ref-type="fig" rid="F3">, 3</xref><xref ref-type="fig" rid="F4">, 4</xref><xref ref-type="fig" rid="F5">, 5</xref><xref ref-type="fig" rid="F6">, 6</xref></tp:nomenclature><tp:treatment-sec sec-type="Material examined"><title>Material examined.</title><p>• Five specimens (including holotype) in <italic><tp:taxon-name><tp:taxon-name-part taxon-name-part-type="genus" reg="Deltocyathus">Deltocyathus</tp:taxon-name-part> <tp:taxon-name-part taxon-name-part-type="species" reg="magnificus">magnificus</tp:taxon-name-part></tp:taxon-name></italic> Moseley, 1876, <named-content xmlns:xlink="http://www.w3.org/1999/xlink" content-type="dwc:verbatimCoordinates" xlink:type="simple">20°33'40.8"N, 116°37'12.7"E</named-content>, Dongsha Island, Taiwan, 30.07.2015, 528 m depth, station CP4162, coll. Dr Cheng Yu-Rong. Glycerin slide of the holotype (no. Mg 1270) with the dissected mouth parts, antennules, and rest of the body proper with thoracopods and penis, and an undissected paratype (no. Mg. 1271) in 95% alcohol, are deposited in the Zoological Museum of Moscow State University in Moscow, Russian Federation. One undissected paratype, preserved in 95% alcohol, is deposited in the Biodiversity Research Museum, Biodiversity Research Center, Academia Sinica, Taipei, Taiwan (ASIZCR-000495). The stub with two specimens studied with <abbrev xmlns:xlink="http://www.w3.org/1999/xlink" xlink:title="scanning electron microscopy" xlink:type="simple">SEM</abbrev> were kept for further investigation (in the collection of GAK).</p></tp:treatment-sec><tp:treatment-sec sec-type="Diagnosis"><title>Diagnosis.</title><p>Carapace roughly dome-shaped; valves without lumpy inflations and radial ridges; carapace margins not crenulated; ventral side of carapace with numerous small papillae; lateral surface with large, conical, volcano-like papillae. Antennular claw guard with simple aesthetasc. Mandible with 10 upper long, sharp, simple teeth and 4 lower bifid teeth; lower angle with tuft of 4 small, sharp denticles; maxillules with uneven, saw-like cutting margin; 6 pairs of thoracopods; first thoracopod setiform; penis with conspicuous posterior cylindrical rami with corona of short, wide setae.</p></tp:treatment-sec><tp:treatment-sec sec-type="Etymology"><title>Etymology.</title><p>The species is named after Dr Yu-Rong Cheng, our colleague, who found specimens of this species.</p></tp:treatment-sec><tp:treatment-sec sec-type="Description"><title>Description.</title><p>Adult (mature) specimens 1.8–2.0 mm long, 1.5–1.8 mm high, and 1.5–1.9 mm wide (Figs <xref ref-type="fig" rid="F1">1</xref>, <xref ref-type="fig" rid="F4">4A, B</xref>). <bold><italic>Carapace</italic></bold> (Figs <xref ref-type="fig" rid="F1">1</xref>, <xref ref-type="fig" rid="F4">4A, B</xref>) roughly dome-shaped, slightly narrowing towards anterior end; valves without lumpy inflations, ridges, or other macrosculpture; margins of carapace rounded, not crenulated; ventral side of carapace with numerous small papillae; ventrolateral surface with large, conical, volcano-like papillae, 60–70 µm high (Fig. <xref ref-type="fig" rid="F4">4A–E</xref>). Carapace papillae terminating at central microscopic pore (Fig. <xref ref-type="fig" rid="F4">4E</xref>). Internal cuticle of carapace (mantle) with scattered micro-pores (Fig. <xref ref-type="fig" rid="F4">4F</xref>). <bold><italic>Body</italic></bold> inflated, curved, enclosed between carapace valves; tip of penis close to oral cone and protruding outward (Figs <xref ref-type="fig" rid="F1">1A</xref>, <xref ref-type="fig" rid="F1">1C</xref>, <xref ref-type="fig" rid="F1">1E</xref>, <xref ref-type="fig" rid="F2">2A</xref>, <xref ref-type="fig" rid="F4">4A</xref>, <xref ref-type="fig" rid="F4">4B</xref>, <xref ref-type="fig" rid="F4">4G</xref>). <bold><italic>Cephalon</italic></bold> with large adductor muscle lying above big oral cone flanked by 5-segmented antennules. <bold><italic>Thorax</italic></bold> with sinusoid arched dorsal margin, without distinct segmentation, with cluster of rudimentary uniramous thoracopods (Figs <xref ref-type="fig" rid="F2">2A</xref>, <xref ref-type="fig" rid="F4">4G</xref>). <bold><italic>Abdomen</italic></bold> with conspicuous first segment bearing long penis; posterior part rudimentary, with distinct cleft, bilobed, about equal in length to first segment, without terminal spines and setae (Figs <xref ref-type="fig" rid="F2">2A</xref>, <xref ref-type="fig" rid="F2">2B</xref>, <xref ref-type="fig" rid="F4">4G</xref>, <xref ref-type="fig" rid="F4">4H</xref>).</p><fig id="F1" position="float" orientation="portrait"><object-id xmlns:xlink="http://www.w3.org/1999/xlink" content-type="doi" xlink:type="simple">10.3897/zookeys.1284.189493.figure1</object-id><object-id xmlns:xlink="http://www.w3.org/1999/xlink" content-type="arpha" xlink:type="simple">8FB223FC-7D69-5B65-AC08-D3548B619F45</object-id><label>Figure 1.</label><caption><p><italic><tp:taxon-name><tp:taxon-name-part taxon-name-part-type="genus" reg="Petrarca">Petrarca</tp:taxon-name-part> <tp:taxon-name-part taxon-name-part-type="species" reg="chengi">chengi</tp:taxon-name-part></tp:taxon-name></italic> sp. nov., habitus (after alcohol fixation), anterior end left, light microscopy (<bold>A–C</bold>. Holotype; <bold>D, E</bold>. Paratypes). <bold>A</bold>. Lateral view, left side; <bold>B</bold>. Dorsal view; <bold>C</bold>. Ventral view; <bold>D, E</bold>. Lateral view, left side. Abbreviations: <italic>a1</italic> = antennules, <italic>mx2</italic> = maxillae, <italic>pe</italic> = penis, <italic>rab</italic> = rudimentary abdomen. Scale bars in µm.</p></caption><graphic xmlns:xlink="http://www.w3.org/1999/xlink" xlink:href="zookeys-1284-129_article-189493__-g001.jpg" id="oo_1707495.jpg" position="float" orientation="portrait" xlink:type="simple"><uri content-type="original_file" xlink:type="simple">https://binary.pensoft.net/fig/1707495</uri></graphic></fig><fig id="F2" position="float" orientation="portrait"><object-id xmlns:xlink="http://www.w3.org/1999/xlink" content-type="doi" xlink:type="simple">10.3897/zookeys.1284.189493.figure2</object-id><object-id xmlns:xlink="http://www.w3.org/1999/xlink" content-type="arpha" xlink:type="simple">365204F0-68BB-5DFC-A401-6F2FC94734EC</object-id><label>Figure 2.</label><caption><p><italic><tp:taxon-name><tp:taxon-name-part taxon-name-part-type="genus" reg="Petrarca">Petrarca</tp:taxon-name-part> <tp:taxon-name-part taxon-name-part-type="species" reg="chengi">chengi</tp:taxon-name-part></tp:taxon-name></italic> sp. nov., holotype, female, light microscopy. General morphology. <bold>A</bold>. Lateral view, right side with body proper (right valve of carapace removed); <bold>B</bold>. Rudimentary abdomen; <bold>C</bold>. Distal half of penis; <bold>D</bold>. Thoracopod 1; <bold>E</bold>. Thoracopods 2–6 (numbered) with seminal receptacles; <bold>F</bold>. Seminal receptacles of thoracopod 2. Abbreviations: <italic>a1</italic> = antennule, <italic>ad</italic> = adductor muscle, <italic>ca</italic> = carapace, <italic>lb</italic> = labrum, <italic>mx2</italic> = maxillae, <italic>pe</italic> = penis, <italic>rab</italic> = rudimentary abdomen, <italic>sr</italic> = seminal receptacles, <italic>t1-6</italic> = thoracopods. Scale bars in µm.</p></caption><graphic xmlns:xlink="http://www.w3.org/1999/xlink" xlink:href="zookeys-1284-129_article-189493__-g002.jpg" id="oo_1707496.jpg" position="float" orientation="portrait" xlink:type="simple"><uri content-type="original_file" xlink:type="simple">https://binary.pensoft.net/fig/1707496</uri></graphic></fig><fig id="F3" position="float" orientation="portrait"><object-id xmlns:xlink="http://www.w3.org/1999/xlink" content-type="doi" xlink:type="simple">10.3897/zookeys.1284.189493.figure3</object-id><object-id xmlns:xlink="http://www.w3.org/1999/xlink" content-type="arpha" xlink:type="simple">EB271DCB-4D65-506B-90D9-7153EAFA376A</object-id><label>Figure 3.</label><caption><p><italic><tp:taxon-name><tp:taxon-name-part taxon-name-part-type="genus" reg="Petrarca">Petrarca</tp:taxon-name-part> <tp:taxon-name-part taxon-name-part-type="species" reg="chengi">chengi</tp:taxon-name-part></tp:taxon-name></italic> sp. nov., holotype, female, light microscopy. Antennules and mouth parts. <bold>A</bold>. Antennule, segments numbered; <bold>B</bold>. Claw and claw guard of last (5<sup>th</sup>) antennular segment; <bold>C</bold>. Medial languette; <bold>D</bold>. Mandible; <bold>E</bold>. Cutting edge of mandible; <bold>F</bold>. Maxillule; <bold>G, H</bold>. Cutting edges of maxillules; <bold>I</bold>. Maxilla; <bold>J</bold>. Tip of maxilla. Abbreviations: <italic>ae</italic> = aesthetasc, <italic>cl</italic> = claw, <italic>clg</italic> = claw guard. Scale bars in µm.</p></caption><graphic xmlns:xlink="http://www.w3.org/1999/xlink" xlink:href="zookeys-1284-129_article-189493__-g003.jpg" id="oo_1707497.jpg" position="float" orientation="portrait" xlink:type="simple"><uri content-type="original_file" xlink:type="simple">https://binary.pensoft.net/fig/1707497</uri></graphic></fig><fig id="F4" position="float" orientation="portrait"><object-id xmlns:xlink="http://www.w3.org/1999/xlink" content-type="doi" xlink:type="simple">10.3897/zookeys.1284.189493.figure4</object-id><object-id xmlns:xlink="http://www.w3.org/1999/xlink" content-type="arpha" xlink:type="simple">D73C6A77-8FA7-548D-AB39-CF4D59C02455</object-id><label>Figure 4.</label><caption><p><italic><tp:taxon-name><tp:taxon-name-part taxon-name-part-type="genus" reg="Petrarca">Petrarca</tp:taxon-name-part> <tp:taxon-name-part taxon-name-part-type="species" reg="chengi">chengi</tp:taxon-name-part></tp:taxon-name></italic> sp. nov., general view and mantle (carapace) structures (<abbrev xmlns:xlink="http://www.w3.org/1999/xlink" xlink:title="scanning electron microscopy" xlink:type="simple">SEM</abbrev>). <bold>A</bold>. Habitus, lateral view, right side; <bold>B</bold>. Habitus, ventrolateral view; <bold>C</bold>. External surface of mantle with papillae, central part; <bold>D</bold>. External papilla of mantle; <bold>E</bold>. Tip of papilla with micro-pore (indicated by arrowhead). <bold>F</bold>. Micro-pores on surface of internal cuticle of mantle; <bold>G</bold>. Habitus with left valve removed; <bold>H</bold>. Rudimental abdomen, dorsolateral view. Abbreviations: <italic>a1</italic> = antennule, <italic>ad</italic> = adductor muscle, <italic>lb</italic> = labrum, <italic>mx2</italic> = maxillae, <italic>oc</italic> = oral cone, <italic>pe</italic> = penis, <italic>rab</italic> = rudimentary abdomen, <italic>thp</italic> = thoracopods. Scale bars in µm.</p></caption><graphic xmlns:xlink="http://www.w3.org/1999/xlink" xlink:href="zookeys-1284-129_article-189493__-g004.jpg" id="oo_1707498.jpg" position="float" orientation="portrait" xlink:type="simple"><uri content-type="original_file" xlink:type="simple">https://binary.pensoft.net/fig/1707498</uri></graphic></fig><p><bold><italic>Antennules</italic></bold> somewhat W-shaped and prehensile, with little armament of external sculpture on 2 distal segments (Figs <xref ref-type="fig" rid="F3">3A</xref>, <xref ref-type="fig" rid="F3">3B</xref>, <xref ref-type="fig" rid="F5">5D–H</xref>). First and second segments irregularly trapezoidal, narrowing toward upper/dorsal margin, with slightly curved ventral/postaxial margin; third segment trapezoidal, narrowing toward lower/ventral margin; fourth segment longer than wide, narrowing distally, with almost straight ventral and dorsal margins, thick, short subdistal seta inserted at anteriodorsal corner (Fig. <xref ref-type="fig" rid="F5">5E</xref>). Fifth segment rectangular, slightly narrowing towards proximal end, shorter and narrower than fourth, and armed with sensory and grasping structures (Figs <xref ref-type="fig" rid="F3">3A</xref>, <xref ref-type="fig" rid="F3">3B</xref>, <xref ref-type="fig" rid="F5">5E–H</xref>). Short, massive, curved movable claw with smooth, concave margin arising from distal end of segment. Three rudimentary setae at base of claw and to each side (Figs <xref ref-type="fig" rid="F3">3B</xref>, <xref ref-type="fig" rid="F5">5E</xref>, <xref ref-type="fig" rid="F5">5F</xref>); lateral sides without pores. <bold><italic>Claw</italic></bold> sheathed by large, hood-shaped claw guard on posterodistal corner; claw guard with 3 vestigial, distal setae with terminal pore; developed subterminal aesthetasc half as long as claw guard, terminates with simple end without outgrowths (Figs <xref ref-type="fig" rid="F3">3B</xref>, <xref ref-type="fig" rid="F5">5G</xref>, <xref ref-type="fig" rid="F5">5H</xref>).</p><fig id="F5" position="float" orientation="portrait"><object-id xmlns:xlink="http://www.w3.org/1999/xlink" content-type="doi" xlink:type="simple">10.3897/zookeys.1284.189493.figure5</object-id><object-id xmlns:xlink="http://www.w3.org/1999/xlink" content-type="arpha" xlink:type="simple">3649673A-D9B2-5EB1-9B27-EA6CE3CFC5E0</object-id><label>Figure 5.</label><caption><p><italic><tp:taxon-name><tp:taxon-name-part taxon-name-part-type="genus" reg="Petrarca">Petrarca</tp:taxon-name-part> <tp:taxon-name-part taxon-name-part-type="species" reg="chengi">chengi</tp:taxon-name-part></tp:taxon-name></italic> sp. nov., penis and antennules (<abbrev xmlns:xlink="http://www.w3.org/1999/xlink" xlink:title="scanning electron microscopy" xlink:type="simple">SEM</abbrev>). <bold>A</bold>. Distal part of penis, anterolateral view; <bold>B</bold>. Posteroterminal process of penis with slit opening (indicated by arrowhead); <bold>C</bold>. Sponge-like cuticle on anterior part of penis; <bold>D</bold>. Left antennule, general view, segments numbered; <bold>E</bold>. Distal part of right antennule, segments numbered, rudimentary seta on 4<sup>th</sup> segment enlarged, tiny setae at base of claw indicated by arrowheads; <bold>F</bold>. Tiny setae at base of claw (indicated by arrowheads), left antennule; <bold>G</bold>. Distal part of claw guard, 3 rudimentary setae indicated by arrowheads, right antennule; <bold>H</bold>. Tip of claw guard, 3 rudimentary setae indicated by arrowheads, left antennule. Abbreviations: <italic>ae</italic> = aesthetasc, <italic>cl</italic> = claw, <italic>clg</italic> = claw guard. Scale bars in µm.</p></caption><graphic xmlns:xlink="http://www.w3.org/1999/xlink" xlink:href="zookeys-1284-129_article-189493__-g005.jpg" id="oo_1707499.jpg" position="float" orientation="portrait" xlink:type="simple"><uri content-type="original_file" xlink:type="simple">https://binary.pensoft.net/fig/1707499</uri></graphic></fig><p><bold><italic>Oral cone</italic></bold> prominent, consisting of massive labrum posteriorly underlaid with massive, fused maxillae, unpaired medial languette, and paired mandibles and maxillules (Figs <xref ref-type="fig" rid="F2">2A</xref>, <xref ref-type="fig" rid="F3">3C–J</xref>, <xref ref-type="fig" rid="F4">4G</xref>, <xref ref-type="fig" rid="F6">6A</xref>, <xref ref-type="fig" rid="F6">6B</xref>). Massive prow-shaped labrum with short posterolateral extensions, leaving maxillae largely exposed, dense ctenoid scales on the exterior (Figs <xref ref-type="fig" rid="F2">2A</xref>, <xref ref-type="fig" rid="F4">4G</xref>, <xref ref-type="fig" rid="F6">6A</xref>, <xref ref-type="fig" rid="F6">6B</xref>). <bold><italic>Mandibles</italic></bold> (Fig. <xref ref-type="fig" rid="F3">3D, F</xref>) elongated, outer/upper margin with transverse rows of dense, thin setae in middle; cutting edge straight, with 10 upper long, sharp, simple teeth and 4 lower bifid teeth; lower angle with tuft of 4 small, sharp denticles. <bold><italic>Maxillules</italic></bold> (Fig. <xref ref-type="fig" rid="F3">3F–H</xref>) with sclerotized, triangular distal parts, with uneven, saw-like, cutting inner margin. Fused <bold><italic>maxillae</italic></bold> (Figs <xref ref-type="fig" rid="F3">3I</xref>, <xref ref-type="fig" rid="F3">3J</xref>, <xref ref-type="fig" rid="F6">6A</xref>, <xref ref-type="fig" rid="F6">6B</xref>) with dense ctenoid scales on lateral and ventral surfaces; distal ends with rounded zones of sclerotized, thick, wrinkled cuticle without denticles, pores, or setules.</p><fig id="F6" position="float" orientation="portrait"><object-id xmlns:xlink="http://www.w3.org/1999/xlink" content-type="doi" xlink:type="simple">10.3897/zookeys.1284.189493.figure6</object-id><object-id xmlns:xlink="http://www.w3.org/1999/xlink" content-type="arpha" xlink:type="simple">9E1D8919-CBFC-5E1E-B532-C527F11103B0</object-id><label>Figure 6.</label><caption><p><italic><tp:taxon-name><tp:taxon-name-part taxon-name-part-type="genus" reg="Petrarca">Petrarca</tp:taxon-name-part> <tp:taxon-name-part taxon-name-part-type="species" reg="chengi">chengi</tp:taxon-name-part></tp:taxon-name></italic> sp. nov., oral cone and thoracopods (<abbrev xmlns:xlink="http://www.w3.org/1999/xlink" xlink:title="scanning electron microscopy" xlink:type="simple">SEM</abbrev>). <bold>A</bold>. Oral cone, ventrolateral view; <bold>B</bold>. Mouth opening; <bold>C</bold>. Thoracopods; <bold>D</bold>. Ctenoid scales on thoracopod 3. Abbreviations: <italic>lb</italic> = labrum, <italic>mo</italic> = mouth opening, <italic>mx2</italic> = maxillae, <italic>t6</italic> = thoracopod 6, <italic>thp</italic> = thoracopods 2-5.</p></caption><graphic xmlns:xlink="http://www.w3.org/1999/xlink" xlink:href="zookeys-1284-129_article-189493__-g006.jpg" id="oo_1707500.jpg" position="float" orientation="portrait" xlink:type="simple"><uri content-type="original_file" xlink:type="simple">https://binary.pensoft.net/fig/1707500</uri></graphic></fig><p>Six pairs of <bold><italic>thoracopods</italic></bold>; thoracopods 2–6 uniramous, unsegmented, grouped in cluster, and arranged in an unorderly sequence in lateral view (Figs <xref ref-type="fig" rid="F2">2A</xref>, <xref ref-type="fig" rid="F2">2E</xref>, <xref ref-type="fig" rid="F4">4G</xref>, <xref ref-type="fig" rid="F6">6C</xref>). Thoracopod 1 setiform (Fig. <xref ref-type="fig" rid="F2">2A, D</xref>); thoracopods 2–4 conical, longer and wider than thoracopods 5, 6; thoracopod 6 smaller, 2–3 times shorter than others. Batteries of ampuliform seminal receptacles (Fig. <xref ref-type="fig" rid="F2">2E, F</xref>) associated with thoracopods 2–5 (5, 8–9, 4–5 and 4 receptacles, respectively). Cuticle of thoracopods 2–6 with dense, long ctenoid scales (Fig. <xref ref-type="fig" rid="F6">6D</xref>).</p><p>Long (~0.7–0.8 mm) and massive, terminally bifid <bold><italic>penis</italic></bold> originating from large first abdominal segment (Figs <xref ref-type="fig" rid="F1">1A</xref>, <xref ref-type="fig" rid="F2">2A</xref>, <xref ref-type="fig" rid="F2">2C</xref>, <xref ref-type="fig" rid="F4">4G</xref>, <xref ref-type="fig" rid="F5">5A</xref>). Shaft of penis supports two developed, rounded anterior lobes and two conspicuous posterior cylindrical-rectangular rami about 80–90 µm long, with corona of short, wide setae and slit-like terminal opening (Figs <xref ref-type="fig" rid="F2">2C</xref>, <xref ref-type="fig" rid="F4">4G</xref>, <xref ref-type="fig" rid="F5">5A</xref>, <xref ref-type="fig" rid="F5">5B</xref>). Distal half of penis, including rami, bearing numerous short but wide conical setae; anterior cuticle with “sponge”-like structure (Figs <xref ref-type="fig" rid="F2">2C</xref>, <xref ref-type="fig" rid="F5">5A</xref>, <xref ref-type="fig" rid="F5">5C</xref>).</p></tp:treatment-sec><tp:treatment-sec sec-type="Remarks"><title>Remarks.</title><p><italic><tp:taxon-name><tp:taxon-name-part taxon-name-part-type="genus" reg="Petrarca">Petrarca</tp:taxon-name-part> <tp:taxon-name-part taxon-name-part-type="species" reg="chengi">chengi</tp:taxon-name-part></tp:taxon-name></italic> sp. nov. resembles <italic><tp:taxon-name><tp:taxon-name-part taxon-name-part-type="genus" reg="Petrarca">P.</tp:taxon-name-part> <tp:taxon-name-part taxon-name-part-type="species" reg="azorica">azorica</tp:taxon-name-part></tp:taxon-name></italic> Grygier, 1985, <italic><tp:taxon-name><tp:taxon-name-part taxon-name-part-type="genus" reg="Petrarca">P.</tp:taxon-name-part> <tp:taxon-name-part taxon-name-part-type="species" reg="bathyactidis">bathyactidis</tp:taxon-name-part></tp:taxon-name></italic> Fowler, 1889, <italic><tp:taxon-name><tp:taxon-name-part taxon-name-part-type="genus" reg="Petrarca">P.</tp:taxon-name-part> <tp:taxon-name-part taxon-name-part-type="species" reg="indica">indica</tp:taxon-name-part></tp:taxon-name></italic> Grygier, 1985, <italic><tp:taxon-name><tp:taxon-name-part taxon-name-part-type="genus" reg="Petrarca">P.</tp:taxon-name-part> <tp:taxon-name-part taxon-name-part-type="species" reg="okadai">okadai</tp:taxon-name-part></tp:taxon-name></italic> Grygier, 1981, <italic><tp:taxon-name><tp:taxon-name-part taxon-name-part-type="genus" reg="Petrarca">P.</tp:taxon-name-part> <tp:taxon-name-part taxon-name-part-type="species" reg="sensoria">sensoria</tp:taxon-name-part></tp:taxon-name></italic> Grygier, 1991, and <italic><tp:taxon-name><tp:taxon-name-part taxon-name-part-type="genus" reg="Petrarca">Petrarca</tp:taxon-name-part></tp:taxon-name></italic> sp. Grygier, 1991 in having a dome-shaped to subspherical or ellipsoid carapace lacking lumpy inflations and radial ridges on the valves (Table <xref ref-type="table" rid="T1">1</xref>). The new species differs from <italic><tp:taxon-name><tp:taxon-name-part taxon-name-part-type="genus" reg="Petrarca">P.</tp:taxon-name-part> <tp:taxon-name-part taxon-name-part-type="species" reg="azorica">azorica</tp:taxon-name-part></tp:taxon-name></italic>, <italic><tp:taxon-name><tp:taxon-name-part taxon-name-part-type="genus" reg="Petrarca">P.</tp:taxon-name-part> <tp:taxon-name-part taxon-name-part-type="species" reg="bathyactidis">bathyactidis</tp:taxon-name-part></tp:taxon-name></italic>, <italic><tp:taxon-name><tp:taxon-name-part taxon-name-part-type="genus" reg="Petrarca">P.</tp:taxon-name-part> <tp:taxon-name-part taxon-name-part-type="species" reg="indica">indica</tp:taxon-name-part></tp:taxon-name></italic>, and <italic><tp:taxon-name><tp:taxon-name-part taxon-name-part-type="genus" reg="Petrarca">Petrarca</tp:taxon-name-part></tp:taxon-name></italic> sp. Grygier, 1991 by the absence of bumps and large, irregular projections or bifid spines along the ventral margin of the carapace valves. In comparison with <italic><tp:taxon-name><tp:taxon-name-part taxon-name-part-type="genus" reg="Petrarca">P.</tp:taxon-name-part> <tp:taxon-name-part taxon-name-part-type="species" reg="okadai">okadai</tp:taxon-name-part></tp:taxon-name></italic>, <italic><tp:taxon-name><tp:taxon-name-part taxon-name-part-type="genus" reg="Petrarca">P.</tp:taxon-name-part> <tp:taxon-name-part taxon-name-part-type="species" reg="chengi">chengi</tp:taxon-name-part></tp:taxon-name></italic> sp. nov. possesses larger lateral papillae on the carapace. <italic><tp:taxon-name><tp:taxon-name-part taxon-name-part-type="genus" reg="Petrarca">Petrarca</tp:taxon-name-part> <tp:taxon-name-part taxon-name-part-type="species" reg="chengi">chengi</tp:taxon-name-part></tp:taxon-name></italic> sp. nov. can also be distinguished from <italic><tp:taxon-name><tp:taxon-name-part taxon-name-part-type="genus" reg="Petrarca">P.</tp:taxon-name-part> <tp:taxon-name-part taxon-name-part-type="species" reg="azorica">azorica</tp:taxon-name-part></tp:taxon-name></italic>, <italic><tp:taxon-name><tp:taxon-name-part taxon-name-part-type="genus" reg="Petrarca">P.</tp:taxon-name-part> <tp:taxon-name-part taxon-name-part-type="species" reg="indica">indica</tp:taxon-name-part></tp:taxon-name></italic>, <italic><tp:taxon-name><tp:taxon-name-part taxon-name-part-type="genus" reg="Petrarca">P.</tp:taxon-name-part> <tp:taxon-name-part taxon-name-part-type="species" reg="okadai">okadai</tp:taxon-name-part></tp:taxon-name></italic>, and <italic><tp:taxon-name><tp:taxon-name-part taxon-name-part-type="genus" reg="Petrarca">P.</tp:taxon-name-part> <tp:taxon-name-part taxon-name-part-type="species" reg="sensoria">sensoria</tp:taxon-name-part></tp:taxon-name></italic> by the absence of terminal setae or spines on the rudimentary abdomen and by having fewer but larger mandibular teeth (a condition similar to that of <italic><tp:taxon-name><tp:taxon-name-part taxon-name-part-type="genus" reg="Petrarca">P.</tp:taxon-name-part> <tp:taxon-name-part taxon-name-part-type="species" reg="sensoria">sensoria</tp:taxon-name-part></tp:taxon-name></italic>). The maxillule of the new species bears an uneven, saw-like inner cutting margin, lacking the well-developed multifid teeth observed in <italic><tp:taxon-name><tp:taxon-name-part taxon-name-part-type="genus" reg="Petrarca">P.</tp:taxon-name-part> <tp:taxon-name-part taxon-name-part-type="species" reg="okadai">okadai</tp:taxon-name-part></tp:taxon-name></italic>, <italic><tp:taxon-name><tp:taxon-name-part taxon-name-part-type="genus" reg="Petrarca">P.</tp:taxon-name-part> <tp:taxon-name-part taxon-name-part-type="species" reg="sensoria">sensoria</tp:taxon-name-part></tp:taxon-name></italic>, and <italic><tp:taxon-name><tp:taxon-name-part taxon-name-part-type="genus" reg="Petrarca">Petrarca</tp:taxon-name-part></tp:taxon-name></italic> sp. Grygier, 1991. The first setiform thoracopod of <italic><tp:taxon-name><tp:taxon-name-part taxon-name-part-type="genus" reg="Petrarca">P.</tp:taxon-name-part> <tp:taxon-name-part taxon-name-part-type="species" reg="chengi">chengi</tp:taxon-name-part></tp:taxon-name></italic> sp. nov. terminates in a simple distal end, contrasting with the two distal setae found in <italic><tp:taxon-name><tp:taxon-name-part taxon-name-part-type="genus" reg="Petrarca">P.</tp:taxon-name-part> <tp:taxon-name-part taxon-name-part-type="species" reg="bathyactidis">bathyactidis</tp:taxon-name-part></tp:taxon-name></italic>. The penis bears two well-developed, rounded anterior lobes, which are absent in <italic><tp:taxon-name><tp:taxon-name-part taxon-name-part-type="genus" reg="Petrarca">P.</tp:taxon-name-part> <tp:taxon-name-part taxon-name-part-type="species" reg="okadai">okadai</tp:taxon-name-part></tp:taxon-name></italic>, <italic><tp:taxon-name><tp:taxon-name-part taxon-name-part-type="genus" reg="Petrarca">P.</tp:taxon-name-part> <tp:taxon-name-part taxon-name-part-type="species" reg="sensoria">sensoria</tp:taxon-name-part></tp:taxon-name></italic>, and <italic><tp:taxon-name><tp:taxon-name-part taxon-name-part-type="genus" reg="Petrarca">Petrarca</tp:taxon-name-part></tp:taxon-name></italic> sp. Grygier, 1991.</p><p>Dry, indefinite petrarcid galls have previously been reported on the same coral species, <italic><tp:taxon-name><tp:taxon-name-part taxon-name-part-type="genus" reg="Deltocyathus">Deltocyathus</tp:taxon-name-part> <tp:taxon-name-part taxon-name-part-type="species" reg="magnificus">magnificus</tp:taxon-name-part></tp:taxon-name></italic>, from Western Australia and southern Japan (<xref ref-type="bibr" rid="B12">Grygier 1991a</xref>; <xref ref-type="bibr" rid="B17">Grygier and Nojima 1995</xref>). We presume that these galls also belong to <italic><tp:taxon-name><tp:taxon-name-part taxon-name-part-type="genus" reg="Petrarca">P.</tp:taxon-name-part> <tp:taxon-name-part taxon-name-part-type="species" reg="chengi">chengi</tp:taxon-name-part></tp:taxon-name></italic> sp. nov. (Fig. <xref ref-type="fig" rid="F7">7</xref>).</p><fig id="F7" position="float" orientation="portrait"><object-id xmlns:xlink="http://www.w3.org/1999/xlink" content-type="doi" xlink:type="simple">10.3897/zookeys.1284.189493.figure7</object-id><object-id xmlns:xlink="http://www.w3.org/1999/xlink" content-type="arpha" xlink:type="simple">97F650A1-9E1E-5D74-9CA9-029D38E6187A</object-id><label>Figure 7.</label><caption><p>Map of distribution records of <tp:taxon-name><tp:taxon-name-part taxon-name-part-type="subclass" reg="Ascothoracida">Ascothoracida</tp:taxon-name-part></tp:taxon-name> of family <tp:taxon-name><tp:taxon-name-part taxon-name-part-type="family" reg="Petrarcidae">Petrarcidae</tp:taxon-name-part></tp:taxon-name> (? = doubtful record, see text for explanation). 1. <italic><tp:taxon-name><tp:taxon-name-part taxon-name-part-type="genus" reg="Petrarca">Petrarca</tp:taxon-name-part> <tp:taxon-name-part taxon-name-part-type="species" reg="azorica">azorica</tp:taxon-name-part></tp:taxon-name></italic> Grygier, 1985; 2. <italic><tp:taxon-name><tp:taxon-name-part taxon-name-part-type="genus" reg="Petrarca">Petrarca</tp:taxon-name-part> <tp:taxon-name-part taxon-name-part-type="species" reg="bathyactidis">bathyactidis</tp:taxon-name-part></tp:taxon-name></italic> Fowler; 3. <italic><tp:taxon-name><tp:taxon-name-part taxon-name-part-type="genus" reg="Petrarca">Petrarca</tp:taxon-name-part> <tp:taxon-name-part taxon-name-part-type="species" reg="chengi">chengi</tp:taxon-name-part></tp:taxon-name></italic> sp. nov.; 4. <italic><tp:taxon-name><tp:taxon-name-part taxon-name-part-type="genus" reg="Petrarca">Petrarca</tp:taxon-name-part> <tp:taxon-name-part taxon-name-part-type="species" reg="goanna">goanna</tp:taxon-name-part></tp:taxon-name></italic> Grygier, 1991; 5. <italic><tp:taxon-name><tp:taxon-name-part taxon-name-part-type="genus" reg="Petrarca">Petrarca</tp:taxon-name-part> <tp:taxon-name-part taxon-name-part-type="species" reg="indica">indica</tp:taxon-name-part></tp:taxon-name></italic> Grygier, 1985; 6. <italic><tp:taxon-name><tp:taxon-name-part taxon-name-part-type="genus" reg="Petrarca">Petrarca</tp:taxon-name-part> <tp:taxon-name-part taxon-name-part-type="species" reg="madreporae">madreporae</tp:taxon-name-part></tp:taxon-name></italic> Grygier, 1996; 7. <italic><tp:taxon-name><tp:taxon-name-part taxon-name-part-type="genus" reg="Petrarca">Petrarca</tp:taxon-name-part> <tp:taxon-name-part taxon-name-part-type="species" reg="morula">morula</tp:taxon-name-part></tp:taxon-name></italic> Grygier, 1985; 8. <italic><tp:taxon-name><tp:taxon-name-part taxon-name-part-type="genus" reg="Petrarca">Petrarca</tp:taxon-name-part> <tp:taxon-name-part taxon-name-part-type="species" reg="nozawai">nozawai</tp:taxon-name-part></tp:taxon-name></italic> Kolbasov, Savchenko, Yu, Tsao, Ganmanee &amp; Chan, 2023; 9. <italic><tp:taxon-name><tp:taxon-name-part taxon-name-part-type="genus" reg="Petrarca">Petrarca</tp:taxon-name-part> <tp:taxon-name-part taxon-name-part-type="species" reg="okadai">okadai</tp:taxon-name-part></tp:taxon-name></italic> Grygier, 1981; 10. <italic><tp:taxon-name><tp:taxon-name-part taxon-name-part-type="genus" reg="Petrarca">Petrarca</tp:taxon-name-part> <tp:taxon-name-part taxon-name-part-type="species" reg="rubus">rubus</tp:taxon-name-part></tp:taxon-name></italic> Kolbasov, Savchenko, Yu, Tsao, Ganmanee &amp; Chan, 2023; 11. <italic><tp:taxon-name><tp:taxon-name-part taxon-name-part-type="genus" reg="Petrarca">Petrarca</tp:taxon-name-part> <tp:taxon-name-part taxon-name-part-type="species" reg="sensoria">sensoria</tp:taxon-name-part></tp:taxon-name></italic> Grygier, 1991; 12. Unidentified <italic><tp:taxon-name><tp:taxon-name-part taxon-name-part-type="genus" reg="Petrarca">Petrarca</tp:taxon-name-part></tp:taxon-name></italic> specimens; 13. <italic><tp:taxon-name><tp:taxon-name-part taxon-name-part-type="genus" reg="Introcornia">Introcornia</tp:taxon-name-part> <tp:taxon-name-part taxon-name-part-type="species" reg="australis">australis</tp:taxon-name-part></tp:taxon-name></italic> Grygier, 1990; 14. <italic><tp:taxon-name><tp:taxon-name-part taxon-name-part-type="genus" reg="Introcornia">Introcornia</tp:taxon-name-part> <tp:taxon-name-part taxon-name-part-type="species" reg="conjugans">conjugans</tp:taxon-name-part></tp:taxon-name></italic> Grygier, 1983; 15. <italic><tp:taxon-name><tp:taxon-name-part taxon-name-part-type="genus" reg="Zibrowia">Zibrowia</tp:taxon-name-part> <tp:taxon-name-part taxon-name-part-type="species" reg="auriculata">auriculata</tp:taxon-name-part></tp:taxon-name></italic> Grygier, 1985; 16. <italic><tp:taxon-name><tp:taxon-name-part taxon-name-part-type="genus" reg="Zibrowia">Zibrowia</tp:taxon-name-part> <tp:taxon-name-part taxon-name-part-type="species" reg="caudata">caudata</tp:taxon-name-part></tp:taxon-name></italic> Kolbasov, Tsao &amp; Chan, 2025; 17. <italic><tp:taxon-name><tp:taxon-name-part taxon-name-part-type="genus" reg="Zibrowia">Zibrowia</tp:taxon-name-part> <tp:taxon-name-part taxon-name-part-type="species" reg="mucronata">mucronata</tp:taxon-name-part></tp:taxon-name></italic> Kolbasov, Tsao &amp; Chan, 2025; 18. <italic><tp:taxon-name><tp:taxon-name-part taxon-name-part-type="genus" reg="Zibrowia">Zibrowia</tp:taxon-name-part> <tp:taxon-name-part taxon-name-part-type="species" reg="trifurcata">trifurcata</tp:taxon-name-part></tp:taxon-name></italic> Kolbasov, Tsao &amp; Chan, 2025; 19. Unidentified <italic><tp:taxon-name><tp:taxon-name-part taxon-name-part-type="genus" reg="Zibrowia">Zibrowia</tp:taxon-name-part></tp:taxon-name></italic> specimens.</p></caption><graphic xmlns:xlink="http://www.w3.org/1999/xlink" xlink:href="zookeys-1284-129_article-189493__-g007.jpg" id="oo_1707501.jpg" position="float" orientation="portrait" xlink:type="simple"><uri content-type="original_file" xlink:type="simple">https://binary.pensoft.net/fig/1707501</uri></graphic></fig></tp:treatment-sec><tp:treatment-sec><!--Section generated to contain objects referenced in tp:taxon-treatment.--><table-wrap id="T1" position="float" orientation="portrait"><label>Table 1.</label><caption><p>Main diagnostic characters of species of the genus <italic><tp:taxon-name><tp:taxon-name-part taxon-name-part-type="genus" reg="Petrarca">Petrarca</tp:taxon-name-part></tp:taxon-name></italic>.</p></caption><table><tbody><tr><th rowspan="1" colspan="1">Characters</th><th rowspan="2" colspan="1">Size of holotype (long–wide–high, mm)</th><th rowspan="2" colspan="1">Form of carapace</th><th rowspan="2" colspan="1">Papillae/spines of carapace</th><th rowspan="2" colspan="1">Terminal part of rudimentary abdomen</th><th rowspan="2" colspan="1">Distal part of penis</th><th rowspan="2" colspan="1">Thoracopod 1</th><th rowspan="2" colspan="1">Cutting margin of mandible</th><th rowspan="2" colspan="1">Cutting margin of maxillule</th><th rowspan="2" colspan="1">Claw guard antennular aesthetasc</th></tr><tr><th rowspan="1" colspan="1">Species</th></tr><tr><td rowspan="1" colspan="1">
                <italic>
                  <tp:taxon-name><tp:taxon-name-part taxon-name-part-type="genus" reg="Petrarca">P.</tp:taxon-name-part> <tp:taxon-name-part taxon-name-part-type="species" reg="azorica">azorica</tp:taxon-name-part></tp:taxon-name>
                </italic>
              </td><td rowspan="1" colspan="1">3.3–2.8–2.9</td><td rowspan="1" colspan="1">irregularly ellipsoidal (dome–shaped), lacking lumpy inflations and radial ridges</td><td rowspan="1" colspan="1">large projections and bumps ventrally, small papillae and large spines anterolaterally</td><td rowspan="1" colspan="1">with terminal setae/spines</td><td rowspan="1" colspan="1">anterior lobes reduced, small rectangular posterior rami</td><td rowspan="1" colspan="1">not found</td><td rowspan="1" colspan="1">with many small teeth, upper fused together, lower bifid and separate</td><td rowspan="1" colspan="1">with many small teeth, upper fused together, lower separate</td><td rowspan="1" colspan="1">with simple tip (not studied in details)</td></tr><tr><td rowspan="1" colspan="1">
                <italic>
                  <tp:taxon-name><tp:taxon-name-part taxon-name-part-type="genus" reg="Petrarca">P.</tp:taxon-name-part> <tp:taxon-name-part taxon-name-part-type="species" reg="bathyactidis">bathyactidis</tp:taxon-name-part></tp:taxon-name>
                </italic>
              </td><td rowspan="1" colspan="1">2.7–?–2.3 (no information on holotype)</td><td rowspan="1" colspan="1">dome–shaped, lacking lumpy inflations and radial ridges</td><td rowspan="1" colspan="1">large spines/papillae ventrally, small papillae and spines laterally</td><td rowspan="1" colspan="1">with terminal setae/spines</td><td rowspan="1" colspan="1">anterior lobes small, distinct triangular posterior rami</td><td rowspan="1" colspan="1">long setiform, with 2 short distal setae</td><td rowspan="1" colspan="1">not described</td><td rowspan="1" colspan="1">not described</td><td rowspan="1" colspan="1">with simple tip (not studied in details)</td></tr><tr><td rowspan="1" colspan="1">
                <italic>
                  <tp:taxon-name><tp:taxon-name-part taxon-name-part-type="genus" reg="Petrarca">P.</tp:taxon-name-part> <tp:taxon-name-part taxon-name-part-type="species" reg="chengi">chengi</tp:taxon-name-part></tp:taxon-name>
                </italic>
              </td><td rowspan="1" colspan="1">2.0–1.9–1.8</td><td rowspan="1" colspan="1">dome–shaped, lacking lumpy inflations and radial ridges</td><td rowspan="1" colspan="1">numerous small papillae ventrally, large conical papillae laterally</td><td rowspan="1" colspan="1">without terminal setae/spines</td><td rowspan="1" colspan="1">anterior lobes rounded, developed, posterior rami conspicuous, rectangular</td><td rowspan="1" colspan="1">long setiform, with simple distal end</td><td rowspan="1" colspan="1">with 10 upper long, simple teeth, 4 lower bifid teeth, lower angle with 4 sharp denticles</td><td rowspan="1" colspan="1">uneven, saw–like</td><td rowspan="1" colspan="1">with simple tip, without outgrowths</td></tr><tr><td rowspan="1" colspan="1">
                <italic>
                  <tp:taxon-name><tp:taxon-name-part taxon-name-part-type="genus" reg="Petrarca">P.</tp:taxon-name-part> <tp:taxon-name-part taxon-name-part-type="species" reg="goanna">goanna</tp:taxon-name-part></tp:taxon-name>
                </italic>
              </td><td rowspan="1" colspan="1">5.9–?–5.1</td><td rowspan="1" colspan="1">roughly ovoid/spherical, with radial ridges with lumpy inflations</td><td rowspan="1" colspan="1">few papillae ventrally, lateral surface without small papillae</td><td rowspan="1" colspan="1">with or without tiny terminal spines</td><td rowspan="1" colspan="1">anterior lobes reduced, small, squarish posterior rami</td><td rowspan="1" colspan="1">long setiform, with simple distal end</td><td rowspan="1" colspan="1">with 15–25 sharp, simple or rarely bifid teeth and 1–2 small spinules in middle part</td><td rowspan="1" colspan="1">with 17–20 teeth, upper with often blunt tips, lower smaller, with spiniform tips</td><td rowspan="1" colspan="1">terminates with four outgrowths</td></tr><tr><td rowspan="1" colspan="1">
                <italic>
                  <tp:taxon-name><tp:taxon-name-part taxon-name-part-type="genus" reg="Petrarca">P.</tp:taxon-name-part> <tp:taxon-name-part taxon-name-part-type="species" reg="indica">indica</tp:taxon-name-part></tp:taxon-name>
                </italic>
              </td><td rowspan="1" colspan="1">3.4–3.3–2.8</td><td rowspan="1" colspan="1">roughly spherical, lacking lumpy inflations and radial ridges</td><td rowspan="1" colspan="1">large simple or bifid spines ventrally, smaller papillae laterally and ventrally</td><td rowspan="1" colspan="1">with terminal setae/spines</td><td rowspan="1" colspan="1">anterior lobes reduced, distinct rounded posterior rami</td><td rowspan="1" colspan="1">long setiform, with simple distal end</td><td rowspan="1" colspan="1">with speckled small denticles</td><td rowspan="1" colspan="1">feeble, uneven, with rare small denticles</td><td rowspan="1" colspan="1">with simple tip (not studied in details)</td></tr><tr><td rowspan="1" colspan="1">
                <italic>
                  <tp:taxon-name><tp:taxon-name-part taxon-name-part-type="genus" reg="Petrarca">P.</tp:taxon-name-part> <tp:taxon-name-part taxon-name-part-type="species" reg="madreporae">madreporae</tp:taxon-name-part></tp:taxon-name>
                </italic>
              </td><td rowspan="1" colspan="1">2.9–1.5–1.4</td><td rowspan="1" colspan="1">elongated, with two developed posterior lobes</td><td rowspan="1" colspan="1">large spines ventrally, entire carapace with simple, rounded papillae</td><td rowspan="1" colspan="1">with minutel terminal spines</td><td rowspan="1" colspan="1">anterior lobes reduced, small, rounded posterior rami</td><td rowspan="1" colspan="1">not found</td><td rowspan="1" colspan="1">with 4 delicate multifid teeth</td><td rowspan="1" colspan="1">sclerotized, unarmed</td><td rowspan="1" colspan="1">with simple tip</td></tr><tr><td rowspan="1" colspan="1">
                <italic>
                  <tp:taxon-name><tp:taxon-name-part taxon-name-part-type="genus" reg="Petrarca">P.</tp:taxon-name-part> <tp:taxon-name-part taxon-name-part-type="species" reg="morula">morula</tp:taxon-name-part></tp:taxon-name>
                </italic>
              </td><td rowspan="1" colspan="1">2.7–2.8–2.4</td><td rowspan="1" colspan="1">dome–shaped/spherical, with lumpy inflations, without radial ridges</td><td rowspan="1" colspan="1">large conical papillae ventrally, small papillae laterally</td><td rowspan="1" colspan="1">with small terminal spines</td><td rowspan="1" colspan="1">anterior lobes reduced, small, rounded posterior rami</td><td rowspan="1" colspan="1">long setiform, with simple distal end</td><td rowspan="1" colspan="1">with 10–14 sharp, simple teeth</td><td rowspan="1" colspan="1">with small denticles</td><td rowspan="1" colspan="1">terminates with two outgrowths</td></tr><tr><td rowspan="1" colspan="1">
                <italic>
                  <tp:taxon-name><tp:taxon-name-part taxon-name-part-type="genus" reg="Petrarca">P.</tp:taxon-name-part> <tp:taxon-name-part taxon-name-part-type="species" reg="nozawai">nozawai</tp:taxon-name-part></tp:taxon-name>
                </italic>
              </td><td rowspan="1" colspan="1">4.2–3.3–3.6</td><td rowspan="1" colspan="1">roughly ovoid, with lumpy inflations, without radial ridges</td><td rowspan="1" colspan="1">numerous, large conical papillae ventrally, small papillae laterally</td><td rowspan="1" colspan="1">without terminal setae/spines</td><td rowspan="1" colspan="1">anterior lobes reduced, small, flat, rounded posterior rami</td><td rowspan="1" colspan="1">long setiform, with simple distal end</td><td rowspan="1" colspan="1">with 15 sharp, simple teeth</td><td rowspan="1" colspan="1">with 13–16 teeth, teeth in upper half with blunt tips, teeth in lower half smaller, spiniform</td><td rowspan="1" colspan="1">terminates with two outgrowths</td></tr><tr><td rowspan="1" colspan="1">
                <italic>
                  <tp:taxon-name><tp:taxon-name-part taxon-name-part-type="genus" reg="Petrarca">P.</tp:taxon-name-part> <tp:taxon-name-part taxon-name-part-type="species" reg="okadai">okadai</tp:taxon-name-part></tp:taxon-name>
                </italic>
              </td><td rowspan="1" colspan="1">1.35–?–0.77</td><td rowspan="1" colspan="1">dome–shaped, lacking lumpy inflations and radial ridges</td><td rowspan="1" colspan="1">few moderate papillae ventrally, small papillae scattered evenly over carapace</td><td rowspan="1" colspan="1">with terminal setae/spines</td><td rowspan="1" colspan="1">anterior lobes reduced, small, trapezoidal posterior rami</td><td rowspan="1" colspan="1">long setiform, with simple distal end</td><td rowspan="1" colspan="1">with 6–10 strong, slightly curved teeth, 1–2 lower teeth bifid or multifid</td><td rowspan="1" colspan="1">with ~ 10 weak, distally bifid or multifid teeth flanked by irregular row of 10–20 spinules</td><td rowspan="1" colspan="1">with simple tip (not studied in details)</td></tr><tr><td rowspan="1" colspan="1">
                <italic>
                  <tp:taxon-name><tp:taxon-name-part taxon-name-part-type="genus" reg="Petrarca">P.</tp:taxon-name-part> <tp:taxon-name-part taxon-name-part-type="species" reg="rubus">rubus</tp:taxon-name-part></tp:taxon-name>
                </italic>
              </td><td rowspan="1" colspan="1">5.71–?–5.65</td><td rowspan="1" colspan="1">Carapace roughly ovoid, with radial ridges with lumpy inflations</td><td rowspan="1" colspan="1">numerous, large conical papillae ventrally, small papillae laterally</td><td rowspan="1" colspan="1">without terminal setae/spines</td><td rowspan="1" colspan="1">anterior lobes reduced, small, rounded cylindrical posterior rami</td><td rowspan="1" colspan="1">long setiform, with simple distal end</td><td rowspan="1" colspan="1">with ~ 20 sharp, simple or rarely bifid teeth</td><td rowspan="1" colspan="1">with ~27 teeth, teeth in upper half with blunt tips, teeth in lower half smaller, irregular, spiniform</td><td rowspan="1" colspan="1">terminates with three long outgrowths and rudimentary subterminal seta</td></tr><tr><td rowspan="1" colspan="1">
                <italic>
                  <tp:taxon-name><tp:taxon-name-part taxon-name-part-type="genus" reg="Petrarca">P.</tp:taxon-name-part> <tp:taxon-name-part taxon-name-part-type="species" reg="sensoria">sensoria</tp:taxon-name-part></tp:taxon-name>
                </italic>
              </td><td rowspan="1" colspan="1">1.6–1.4.–1.3</td><td rowspan="1" colspan="1">dome–shaped/spherical, lacking lumpy inflations and radial ridges</td><td rowspan="1" colspan="1">large, blunt papillae ventrally, small papillae elsewhere below midheight</td><td rowspan="1" colspan="1">with terminal setae/spines</td><td rowspan="1" colspan="1">anterior lobes reduced, short, broad, rounded posterior rami</td><td rowspan="1" colspan="1">long setiform, with simple distal end</td><td rowspan="1" colspan="1">with 7–8 upper recurved, simple teeth, and 2 lower bifid teeth</td><td rowspan="1" colspan="1">with ~ 9 distinct teeth, distal ones rounded, basal ones subdivided</td><td rowspan="1" colspan="1">with simple tip (not studied in details)</td></tr><tr><td rowspan="1" colspan="1"><italic><tp:taxon-name><tp:taxon-name-part taxon-name-part-type="genus" reg="Petrarca">Petrarca</tp:taxon-name-part></tp:taxon-name></italic> sp. Grygier, 1991</td><td rowspan="1" colspan="1">1.5–?–1.1 (no holotype)</td><td rowspan="1" colspan="1">subglobular, lacking lumpy inflations and radial ridges</td><td rowspan="1" colspan="1">large blunt papillae and spines ventrally, small papillae laterally</td><td rowspan="1" colspan="1">without terminal setae/spines</td><td rowspan="1" colspan="1">anterior lobes reduced, small, rounded posterior rami</td><td rowspan="1" colspan="1">short setiform process on lobelike base</td><td rowspan="1" colspan="1">with 16 teeth, mostly bifid or trifid</td><td rowspan="1" colspan="1">with 12–14 teeth, tips mostly multifid</td><td rowspan="1" colspan="1">not studied in details</td></tr></tbody></table></table-wrap></tp:treatment-sec><ref-list><ref id="B12"><mixed-citation xmlns:xlink="http://www.w3.org/1999/xlink" xlink:type="simple">Grygier MJ (1991a) Additions to the ascothoracidan fauna of Australia and South-east Asia (<tp:taxon-name><tp:taxon-name-part taxon-name-part-type="subphylum">Crustacea</tp:taxon-name-part></tp:taxon-name>, <tp:taxon-name><tp:taxon-name-part taxon-name-part-type="class">Maxillopoda</tp:taxon-name-part></tp:taxon-name>): <tp:taxon-name><tp:taxon-name-part taxon-name-part-type="family">Synagogidae</tp:taxon-name-part></tp:taxon-name> (part), <tp:taxon-name><tp:taxon-name-part taxon-name-part-type="family">Lauridae</tp:taxon-name-part></tp:taxon-name> and <tp:taxon-name><tp:taxon-name-part taxon-name-part-type="family">Petrarcidae</tp:taxon-name-part></tp:taxon-name>. Records of the Australian Museum 43(1): 1–46.</mixed-citation></ref><ref id="B17"><mixed-citation xmlns:xlink="http://www.w3.org/1999/xlink" xlink:type="simple">Grygier MJ, Nojima S (1995) Petrarcid galls and <tp:taxon-name><tp:taxon-name-part taxon-name-part-type="family">Petrarcidae</tp:taxon-name-part></tp:taxon-name> (<tp:taxon-name><tp:taxon-name-part taxon-name-part-type="subphylum">Crustacea</tp:taxon-name-part></tp:taxon-name>: <tp:taxon-name><tp:taxon-name-part taxon-name-part-type="subclass">Ascothoracida</tp:taxon-name-part></tp:taxon-name>) in some scleractinian corals from Japan. Galaxea 12: 83–101.</mixed-citation></ref></ref-list></tp:taxon-treatment>
